# Supplementary material for: Age-Dependent Prevalence of Nasopharyngeal Carriage of Streptococcus pneumoniae before Conjugate Vaccine Introduction: A Prediction Model Based on a Meta-Analysis
Source: PLoS One. 2014 Jan 23;9(1):e86136. doi: 10.1371/journal.pone.0086136 (PMC3900487; doi:10.1371/journal.pone.0086136)
Supplement: File S2 — Model code. Text file of the R model code. (TXT) [file pone.0086136.s004.txt]

################################################################################################################
### Association between the overall carriage prevalence in adults or 5-17y olds and children under five years ##
################################################################################################################

#### Download JAGS ####

library (RCurl)
jagsExists = url.exists("http://sourceforge.net/projects/mcmc-jags/files/latest/download")
# Regular HTTP
if(jagsExists) {
  txt = getURL("http://sourceforge.net/projects/mcmc-jags/files/latest/download")}

#### Use jags package ####

library(rjags)

#### Set your working directory ####

setwd("E:/Pneumo carriage meta-regression") # change as appropriate

#### Enter study specific data on number of children included in the sample and number of positive samples ####

ncs= 500 # Enter number of children <5y included in the study
xcs= 350 # Enter numer of carriers <5y  in the study (either overall carriage, or VT, or NVT, as appropriate)

#### Data (select as appropriate)#### 

## 1. Overall carriage prevalence <5y vs older ##

# 1.a. <5y olds vs. adults #
studynames<-c("Abdullahi", "Adetifa", "Bello-Gonzales", "Chen", "Dagan", "Granat","Greenberg", "Hammitt", "Henriqus Normark", "Hill", "Hussain", "Inostroza","Kaltoft", "Leino", "Lloyds Evans",
"Mueller","Regev-Yochay (2012)", "Regev-Yochay (2004)","Reis")
xc<-c(198,375,58,25,59,86,147,377,246,621,87,10,340,15,323,81,189,214,33) # all carriers <5y old in studies with adults
nc<-c(349,524,84,94,84,172,216,639,611,666,180,55,584,59,414,128,379,404,50) #all <5y olds in studies with adults
xa<-c(16,90,7,0,27,12,33,275,2,821,18,2,23,4,18,28,30,52,19) # all adult carriers 
na<-c(302,356,64,137,174,154,216,2115,123,1471,237,38,109,123,67,195,376,1300,117) # all adults 

# 1.b. <5y olds vs. 5-17y olds #
#studynames<-c("Hill","Lloyd Evans","Adetifa", "Mueller","Abdullahi","Granat","Parry","Sener", "Hussain", 
#"Dhakal", "Leino", "Lo", "Cekmez","Reis","Chen", "Inostroza", "Reichler")
#xc<-c(621,323,375,81,198,86,192,71,77,18,15,75,0,33,25,10,107) # all carriers <5y old in studies with 5-17y olds
#nc<-c(660,414,524,128,349,172,389,248,151,79,59,360,125,50,94,55,166) # all <5y olds in studies with 5-17y olds
#xa<-c(621,188,63,57,55,45,212,87,19,26,4,20,25,43,18,5,10) # all carriers 5-17y olds
#na<-c(735,342,125,196,213,117,522,413,92,120,31,118,375,95,196,16,53) # all 5-17y olds

## 2. Overall carriage prevalence <1y vs older ##

# 2.a. <1y olds vs. adults #
#studynames<-c("Abdullahi", "Adetifa", "Darboe","Granat","Hill","Mueller","Nunes","Regev-Yochay (2004)","Regev-Yochay (2012)", "Turner", "van Gils")
#xc<-c(58,143,143,49,141,43,83,38,43,188,214) # all carriers <1y old in studies with adults
#nc<-c(98,193,196,99,145,62,123,90,90,234,319) #all <1y olds in studies with adults
#xa<-c(16,90,26,12,821,28,21,52,30,57,67) # all adult carriers 
#na<-c(302,356,196,154,1471,195,123,1300,376,231,300) # all adults 

# 2.b. <1y olds vs. 5-17y olds #
#studynames<-c("Abdullahi", "Adetifa", "Granat","Hill","Mueller","Reichler")
#xc<-c(58,143,49,141,43,16) # all carriers <1y old in studies with 5-17y olds
#nc<-c(98,193,99,145,62,25) # all <1y olds in studies with 5-17y olds
#xa<-c(55,63,45,621,57,10) # all carriers 5-17y olds
#na<-c(213,125,117,735,196,53) # all 5-17y olds

## 3. VT carriage proportion ##
# 3.a. <5y olds vs adults
#studynames<-c("Hill", "Adetifa", "Darboe", "Mueller", "Turner", "van Gils", "Reis", "Hammitt", "Regev-Yochay (2012)", "Regev-Yochay (2004)", "Hussain")
#xc<-c(108,264,97,45,105,115,12,209,93,89,72) #VT carriage in <5y olds
#nc<-c(197,375,143,80,188,213,31,377,189,200,87) #all <5y olds
#xa<-c(186,52,6,9,16,27,7,78,9,8,10) #VT carriage in adults
#na<-c(674,90,26,28,57,67,19,275,30,29,18) #all adults

# 3.b. <5y olds vs. 5-17y olds #
#studynames<-c("Hill", "Adetifa", "Mueller", "Reis", "Hussain")
#xc<-c(108,264,45,12,72)#VT carriage in <5y olds
#nc<-c(197,375,80,31,87) # all <5y olds
#xa<-c(226,27,20,12,11)#VT carriage in 5-17y olds
#na<-c(617,63,57,43,15)#all 5-17y olds

## 4. VT carriage prevalence ##

# 4.a. <5y olds vs adults
#studynames<-c("Hill", "Adetifa", "Darboe", "Mueller", "Turner", "van Gils", "Reis", "Hammitt", "Regev-Yochay (2012)", "Regev-Yochay (2004)", "Hussain")
#xc<-c(108,264,97,45,105,115,12,209,93,89,72) #VT carriage in <5y olds
#nc<-c(219,524,196,128,234,319,50,639,379,404,180) #all <5y olds
#xa<-c(186,52,6,9,16,27,7,78,9,8,10) #VT carriage in adults
#na<-c(1143,356,196,195,231,300,117,2115,376,1300,237) #all adults

# 4.b. <5y olds vs. 5-17y olds #
#studynames<-c("Hill", "Adetifa", "Mueller", "Reis", "Hussain")
#studynames<-c("Mueller","Hill", "Adetifa", "Mueller", "Hussain", "Reis")
#xc<-c(45,108,264,72,12)#VT carriage in <5y olds
#nc<-c(128,219,524,180,50) # all <5y olds
#xa<-c(20,226,27,11,12)#VT carriage in 5-17y olds
#na<-c(196,732,125,71,95)#all 5-17y olds


## 5. NVT carriage prevalence ##
# 5.a. <5y olds vs. adults #
studynames<-c("Hill", "Adetifa", "Darboe", "Mueller", "Turner", "van Gils", "Reis", "Hammitt", "Regev-Yochay (2012)", "Regev-Yochay (2004)", "Hussain")
#xc<-c(89,111,62,40,63,98,21,168,96,111,15) #NVT carriage in <5y olds
#nc<-c(219,524,196,128,234,319,50,639,379,404,180) #all <5y olds
#xa<-c(488,38,20,9,24,40,12,197,21,22,8) #NVT carriage in adults
#na<-c(1143,356,196,231,195,300,117,2115,376,1300,237) #all adults

# 5.b. <5y olds vs. 5-17y olds #
studynames<-c("Hill", "Adetifa", "Mueller", "Reis", "Hussain")
#xc<-c(89,111,40,20,15)#NVT carriage in <5y olds
#nc<-c(219,524,128,50,180) # all <5y olds
#xa<-c(391,36,37,31,4)#NVT carriage in 5-17y olds
#na<-c(732,125,57,95,71)#all 5-17y olds


#### Model code #####                   

jcode <- "model{ 
for(i in 1:N){ 
xc[i] ~ dbin(pc[i], nc[i]) #number of carriers in children, follow binom distrib ## Likelihood function derived from the data e.g. 25~bin(theta,100) L=25(power(theta))*(1-25)(power(1-theta))
xa[i] ~ dbin(pa[i], na[i]) # number of carriers in older age groups, follow binom distrib
pa[i] ~ dnorm(ma[i], pre)  # prevalence in older age groups (pa) distributed around the model prevalence (ma) with a precission (pre)
ma[i] <- b0 + b1*pc[i]   # the mean of the model. 


## Prior for the prevalence in children <5y in each study
pc[i] ~ dunif(pcl, pcu)   # you can provides the limits along with the data
}

## Priors for regression coefficients:
b0 ~ dunif(b0l, b0u)    
b1 ~ dunif(b1l, b1u)   
pre   <- 1/pow(sd,2)      # to get the standard deviation  of the model
sd ~ dunif(sdl, sdu)   

## Predictions for the specific survey
xcs ~ dbin(pcs, ncs)     # likelihood in the survey
pcs ~ dunif(pcl, pcu)     # prevalence in <5y olds
es  ~ dnorm(0, pre)      # generate random error of model
pas <- b0 + b1*pcs + es  # prevalence in older age group


## Prevalence estimates for prevalence estimates for each 5% increase in prevalence from 5% to 95%
p0<-b0 + b1*0 +es
p1 <- b0 + b1*0.1 + es
p2<- b0 + b1*0.2 + es
p3<- b0 + b1*0.3 + es
p4<- b0 + b1*0.4 + es
p5<- b0 + b1*0.5 + es
p6<- b0 + b1*0.6 + es
p7<- b0 + b1*0.7 + es
p8<- b0 + b1*0.8+ es
p9<- b0 + b1*0.9 + es
p05<-b0 + b1*0.05 +es
p15<- b0 + b1*0.15 + es
p25<- b0 + b1*0.25 + es
p35<- b0 + b1*0.35 + es
p45<- b0 + b1*0.45 + es
p55<- b0 + b1*0.55 + es
p65<- b0 + b1*0.65 + es
p75<- b0 + b1*0.75 + es
p85<- b0 + b1*0.85+ es
p95<- b0 + b1*0.95 + es
p99<- b0 + b1 + es
}"

####  Code for running JAGS ###

jdat <- list(N=length(nc), xc=xc, nc=nc, xa=xa, na=na,xcs=xcs,ncs=ncs, pcl=0, pcu=1, b0l=-0.5, b0u=1, b1l=-5, b1u=5, sdl=0, sdu=0.1)
jmod <- jags.model(textConnection(jcode), data=jdat, n.chains=2, n.adapt=1000)
update(jmod,5000)
jpos <- coda.samples(jmod, c("b0", "b1", "sd", "pcs", "pas","p0", "p1", "p2", "p3", "p4", "p5", "p6", "p7", "p8", "p9", "p99", "p15", "p25", "p35", "p45", "p55", "p65", "p75", "p85", "p95", "p05"), n.iter=100000, thin=5) 

#### Retrieve results ####

summary(jpos)
plot(jpos, ask=TRUE)

## Specific prevalence estimates from the model for the study specific data provided

jposmat<-as.matrix(jpos)
pcs<-jposmat[,25] # prevalence in <5y olds [from study]
pas<-jposmat[,24] # prevalence in older age group (either 5-17y old or adult) [prediction]
pcs_quant<-quantile(pcs,probs=c(0.025,0.075,0.125,0.25,0.50,0.75,0.875,0.925,0.975)) # median and 50%, 75%, 85% and 95% prediction intervals
pas_quant<-quantile(pas,probs=c(0.025,0.075,0.125,0.25,0.50,0.75,0.875,0.925,0.975)) # median and 50%, 75%, 85% and 95% prediction intervals


## Example of a plot ## (adapt as appropriate)

y <- t(apply(t(as.matrix(jpos)[,3:23]), 1, quantile, probs=c(0.025,0.075,0.125,0.25,0.50,0.75,0.875,0.925,0.975)))	
as.vector(y)
x<-matrix(seq(0,1,0.05),21,9)  
as.vector(x)
pc=xc/nc
pa=xa/na

png(file=paste("regression adults vs <5y olds.png"),width=500, height=400)
     plot(x, y, pch=".", ylim=c(0,1), col="000000", xlab="Carriage prevalence in children <5y",
          ylab="Carriage prevalence in adults", axes=F) 
axis (side=2, at=lx<-seq(0,1,0.1), labels=paste(100*lx,"%",sep=""))
axis (side=1, at=ly<-c(0, 0.2, 0.4, 0.6, 0.8, 1), labels=paste(100*ly,"%",sep=""))
lines(x[,1],y[,1], col="#961E1A",lty=3) # lower 95% prediction interval limit
lines(x[,9],y[,9], col="#961E1A", lty=3) # upper 95% prediction interval limit
lines(x[,3],y[,3], col="#08D108", lty=3) # lower 75% prediction interval limit
lines(x[,7],y[,7], col="#08D108", lty=3) # upper 75% prediction interval limit
lines(x[,8],y[,8], col="#0C22D0", lty=3) # upper 85% prediction interval limit
lines(x[,2],y[,2], col="#0C22D0", lty=3) # lower 85% prediction interval limit
lines(x[,5],y[,5], col="#423B3B", lty=2) # median 
points(pc,pa,col="black",pch=1,cex=((na+nc)/max(na+nc))*3+0.5,)
dev.off()
